# Supplementary material for: After scaling to body size hip strength of the residual limb exceeds that of the intact limb among unilateral lower limb prosthesis users
Source: J Neuroeng Rehabil. 2023 Apr 25;20:50. doi: 10.1186/s12984-023-01166-z (PMC10131313; doi:10.1186/s12984-023-01166-z)
Supplement: Supplementary file 1 — Additional file 1. Study data and data dictionary. [file 12984_2023_1166_MOESM1_ESM.xlsx]

## Sheet: DataDictionary
	Variable Name	Units	Descripion
	ID		Participant Study ID
	GROUP		lower limb amputee (LLA) or age- and gender-matched control (CONT)
	GENDER		Participant sex (male; female)
	AGE	years	Participant age
	HEIGHT - M	m	Participant height
	BODY MASS - KG	kg	Participant body mass
	INT THIGH LENGTH - M	m	Participant intact thigh length
	RL THIGH LENGTH - M	m	Participant amputated thigh length
	LEVEL		Level of amputation (TT, TF)
	TIME-SINCE-AMP-YRS	years	Time since amputation
	ETIOLOGY		Amputation etiology (dysvascular or non-dysvascular)
	MFCL		K-Level determined by study prosthetist
	CCI		The number of comorbidities that a participant reported on the Charlson Comorbidity Index
	PROMIS PF4a - TSCORE	T-score	t-score on the PROMIS-Physical Function 4a
	PROMIS-FAT4a - TSCORE	T-score	t-score on the PROMIS-Fatigue 4a
	PLUS M - TSCORE	T-score	t-score on the Prosthetics Limb User Survey - Mobility
	HE PEAK TORQUE RL	%BM x TL	Residual limb hip extension peak hip torque normalized to BM x TL
	HE PEAK TORQUE INT	%BM x TL	Intact limb hip extension peak hip torque normalized to BM x TL
	HE PEAK TORQUE CONT	%BM x TL	Control limb hip extension peak hip torque normalized to BM x TL
	HF PEAK TORQUE RL	%BM x TL	Residual limb hip flexion peak hip torque normalized to BM x TL
	HF PEAK TORQUE INT	%BM x TL	Intact limb hip flexion peak hip torque normalized to BM x TL
	HF PEAK TORQUE CONT	%BM x TL	Control limb hip flexion peak hip torque normalized to BM x TL
	HABD PEAK TORQUE RL	%BM x TL	Residual limb hip abduction peak hip torque normalized to BM x TL
	HABD PEAK TORQUE INT	%BM x TL	Intact limb hip abduction peak hip torque normalized to BM x TL
	HABD PEAK TORQUE CONT	%BM x TL	Control limb hip abduction peak hip torque normalized to BM x TL
	HADD PEAK TORQUE RL	%BM x TL	Residual limb hip adduction peak hip torque normalized to BM x TL
	HADD PEAK TORQUE INT	%BM x TL	Intact limb hip adduction peak hip torque normalized to BM x TL
	HADD PEAK TORQUE CONT	%BM x TL	Control limb hip adduction peak hip torque normalized to BM x TL

## Sheet: Data
																	HE PEAK TORQUE - % BM x TL			HF PEAK TORQUE - % BM x TL			HABD PEAK TORQUE - % BM x TL			HADD PEAK TORQUE - % BM x TL
	ID	Group	GENDER	AGE	HEIGHT - M	BODY MASS - KG	INT THIGH LENGTH - M	RL THIGH LENGTH - M	LEVEL	TIME SINCE AMP - YRS	ETIOLOGY	MFCL	CCI	PROMIS PF4a - TSCORE	PROMIS FAT4a - TSCORE	PLUS M - TSCORE	RL	INT	CONT	RL	INT	CONT	RL	INT	CONT	RL	INT	CONT
	1	LLA	Male	63	1.7	74.4	0.424	0.424	TT	19	dysvascular	2	1	36.7	46	49.1	19.02	8.25		11.06	2.11		22.46	2.2		9.22	1.66
	2	LLA	Female	25	1.77	101.2	0.434	0.275	TF	5	non-dysvascular	3	0	45.5	48.6	54.4	15.25	6.68		8.54	1.9		9.44	1.64		7.61	1.18
	3	LLA	Male	32	1.8	85.3	0.46	0.46	TT	12	non-dysvascular	3	0	57	60.7	61	30.66	11.04		26.36	4.51		44.2	3.67		16.59	2.65
	4	LLA	Male	69	1.86	102.5	0.456	0.456	TT	20	dysvascular	2	3	43.5	48.6	54.4	19.39	6.48		13.37	1.86		19.05	1.39		11.17	2.07
	5	LLA	Female	44	1.69	65	0.414	0.414	TT	17	non-dysvascular	3	1	37.9	60.7	47.7	20.87	8.5		13.65	3.34		24.16	2.43		13.44	3.34
	6	LLA	Female	55	1.64	60	0.405	0.405	TT	9	non-dysvascular	3	0	57	60.7	55.3	17.46	4.7		12.81	1.95		17.84	2.24		6.66	1.7
	7	LLA	Female	53	1.66	69.5	0.407	0.21	TF	31	non-dysvascular	3	0	48.3	55.1	54.4	34.51	9.68		17.42	3.55		37.05	2.59		18.36	2.3
	8	LLA	Male	73	1.81	133	0.443	0.35	TF	6	dysvascular	2	2	48.3	51	48.4	27.51	8.54		14.5	1.85		18.9	1.72		13.93	1.26
	9	LLA	Male	64	1.87	101.6	0.458	0.267	TF	5	non-dysvascular	2	3	43.5	46	55.3	23.49	3.38		33.99	2.22		31.46	2.09		12.45	1.78
	10	LLA	Male	60	1.78	83	0.436	0.26	TF	7	non-dysvascular	3	0	43.5	46	48.2	29.87	8.25		18.98	3.13		29.77	2.88		12.71	1.6
	11	LLA	Male	36	1.83	117.5	0.448	0.448	TT	5	non-dysvascular	2	0	37.9	55.1	55.3	25.16	8.63		19.84	2.51		31.89	2.6		15.47	2.58
	12	LLA	Male	59	1.73	77	0.424	0.424	TT	55	non-dysvascular	3	1	57	46	59.6	39.8	15.08		31.62	4.34		39.24	3.79		21.41	2.84
	13	LLA	Male	39	1.68	90.7	0.411	0.411	TT	6	non-dysvascular	3	0	45.5	43.1	55.3	33.26	13.94		27.05	4.15		39.5	3.46		18.74	2.59
	14	LLA	Male	56	1.88	99.8	0.46	0.46	TT	34	non-dysvascular	3	0	40.5	46	53.6	37.83	11.36		18.9	2.53		30.84	2.04		20.44	3.07
	15	LLA	Male	55	1.76	108	0.431	0.33	TF	17	non-dysvascular	2	2	40.1	58.3	48.5	30.68	9.3		21.73	2.04		26	1.75		14.99	1.68
	16	LLA	Female	59	1.66	85	0.407	0.24	TF	12	dysvascular	2	1	41.6	55.1	46.7	19.06	8.07		19.17	1.88		26.33	1.82		11.46	1.3
	17	LLA	Male	21	1.75	69	0.429	0.21	TF	3	non-dysvascular	2	0	40.5	43.1	49.8	26.27	7.75		22.98	2.37		26.98	2.74		10.68	1.77
	18	LLA	Female	45	1.68	80	0.411	0.26	TF	21	non-dysvascular	2	1	33.2	53.1	45.2	28.59	6.94		14.14	3.49		28.52	1.9		13.5	0.93
	19	LLA	Female	54	1.64	59.4	0.4	0.4	TT	5	non-dysvascular	3	0	31.9	53.1	37.1	20.83	9.12		27.2	4.34		29.58	3.2		12.5	3.11
	20	LLA	Female	59	1.72	61.4	0.422	0.422	TT	24	non-dysvascular	3	1	57	46	59.6	30.63	11.33		17.25	2.77		24.68	2.91		13.55	2.62
	21	LLA	Male	78	1.8	81.3	0.456	0.456	TT	46	non-dysvascular	3	2	40.5	48.6	49.8	23.74	8.21		13.46	1.74		23.86	1.79		10.18	2.44
	22	LLA	Female	44	1.56	87.7	0.36	0.36	TT	6	dysvascular	2	0	41.9	43.1	56.3	17.98	8.28		15.35	1.84		18	1.97		9.99	1.9
	23	LLA	Female	61	1.75	67.9	0.429	0.216	TF	38	non-dysvascular	3	0	57	33.7	61	22.91	10.23		18.38	3.22		15.96	3.09		19.72	2.21
	24	LLA	Female	51	1.74	57.6	0.426	0.28	TF	32	non-dysvascular	3	2	36.7	46	47.7	34.55	11.45		16.31	2.75		35.87	1.68		17.6	2.4
	25	LLA	Female	29	1.67	75.5	0.41	0.3	TF	3	dysvascular	2	1	39.1	51	47.1	16.28	5.79		7.66	1.23		16.06	1.77		9.63	1.76
	26	LLA	Male	73	1.8	86.5	0.441	0.27	TF	6	dysvascular	2	1	37.9	39.7	49.1	27.41	8.68		10.86	1.77		26.62	1.36		18.84	2.05
	27	CONT	Male	65	1.82	89.6	0.446						0	57	51				26.89			16.22			20.64			8.69
	28	CONT	Female	33	1.65	61.4	0.405						1	57	39.7				26.03			23.2			23.7			7.92
	29	CONT	Male	63	1.4	73	0.343						0	57	46				34.89			26.08			22.22			12.21
	30	CONT	Male	61	1.78	147.4	0.434						0	57	33.7				17.55			12.99			12.55			5.67
	31	CONT	Female	45	1.68	62.1	0.409						0	36.7	48.6				20.19			27.79			33.99			8.79
	32	CONT	Female	39	1.5	51	0.368						0	57	43.1				24.61			14.13			19.13			6.58
	33	CONT	Male	27	1.75	70	0.429						0	57	33.7				26.48			36.38			24.57			10.84
	34	CONT	Male	36	1.68	65	0.411						1	40.5	51				18.42			24.69			22.22			8.13
	35	CONT	Male	35	1.8	128.8	0.441						0	57	33.7				28.24			14.97			16.34			8.52
	36	CONT	Female	56	1.68	72.6	0.411						0	57	33.7				28.43			19.94			22.12			9.52
	37	CONT	Male	70	1.81	84.4	0.443						1	57	33.7				27.41			20.49			22			9.17
	38	CONT	Male	71	1.74	78.9	0.426						1	57	33.7				17.77			17.57			17.57			9.32
	39	CONT	Female	25	1.52	50	0.373						0	57	33.7				18.23			21.05			20.03			8.19
	40	CONT	Male	25	1.72	87.1	0.422						0	57	48.6				24.85			25.9			25.49			9.95
	41	CONT	Female	41	1.73	61.5	0.422						0	57	48.6				22.38			17.5			28.86			11.51
	42	CONT	Female	59	1.73	55.5	0.424						1	57	46				22.76			18.37			27.34			6.12
	43	CONT	Female	55	1.79	100.5	0.439						0	57	48.6				21.14			22.28			21.86			8.28
	44	CONT	Male	73	1.7	66.4	0.417						0	57	51				22.12			12.72			13.16			7.16
	45	CONT	Female	55	1.66	109.3	0.407						2	36.7	60.7				19.1			17.92			15.66			7.37
	46	CONT	Female	65	1.58	84.4	0.388						0	40.5	48.6				19.4			13.99			17.29			10.12
	47	CONT	Female	49	1.66	80.3	0.407						0	57	43.1				19.22			15.23			19.83			7.57
	48	CONT	Female	46	1.65	102.1	0.405						0	57	33.7				17.41			12.52			18.1			6.11
	49	CONT	Male	63	1.63	77.6	0.399						0	57	33.7				15			12.57			15.33			6.14
	50	CONT	Male	52	1.71	100.9	0.419						0	57	33.7				24.83			13.39			22.84			8.8
	51	CONT	Male	62	1.95	94.6	0.477						0	57	33.7				22.51			20.44			28.17			6.47
	52	CONT	Male	58	1.87	71.8	0.458						1	57	46				22.96			19.88			30.97			9.19
